# Supplementary material for: Community Response to Noise from Hot-Spots at a Major Road in Quito (Ecuador) and Its Application for Identification and Ranking These Areas
Source: Int J Environ Res Public Health. 2022 Jan 20;19(3):1115. doi: 10.3390/ijerph19031115 (PMC8834050; doi:10.3390/ijerph19031115)
Supplement: Supplementary file 1 [file ijerph-19-01115-s001.zip]

Archive with 1 entries (1 files):
- ijerph-1484788-supplementary.pdf
